# Supplementary material for: A Novel Widespread MITE Element in the Repeat-Rich Genome of the Cardinium Endosymbiont of the Spider Oedothorax gibbosus
Source: Microbiol Spectr. 2022 Oct 27;10(6):e02627-22. doi: 10.1128/spectrum.02627-22 (PMC9769881; doi:10.1128/spectrum.02627-22)
Supplement: Supplemental file 1 — Table S1. Download spectrum.02627-22-s0001.xls, XLS file, 0.01 MB [file spectrum.02627-22-s0001.xls]

## Sheet: table_S1
	cOegib	Dfar1 [1]	cEper1 [2]	cBtQ1 [3]	cHgTN10 [4]	cCpun [5]
Cardinium clade	A	A	A	A	B	C
genome size	1.14 Mbp	1.48 Mbp	0.95 Mbp	1.06 Mbp	1.19 Mbp	1.14 Mbp
G+C content	0.3671	0.3729	0.3663	0.3593	0.3815	0.337
CDSs	670	1210*	904*	899	974*	918*
rRNAs	3	3	3	3	4	3
tRNAs	35	35	37	35	37	37
ncRNAs	6	1*	1*	8*	2	0*
pseudogenes	316	153*	2*	160	NA	NA
Mobile elements	515	69*	85*	201	NA	NA
Table S1. Genomic characteristics of selected Cardinium strains. Each column bears the strain name. An asterisk next to a number means that no manual curation of those features was conducted. NA signifies that those features were not detected by automatic annotation. G+C content was calculated on the chromosome for each organism.
[1] Erban T, Klimov P, Molva V, Hubert J. Whole genomic sequencing and sex-dependent abundance estimation of Cardinium sp., a common and hyperabundant bacterial endosymbiont of the American house dust mite, Dermatophagoides farinae. Exp Appl Acarol 2020;80:363–380. doi: 10.1007/s10493-020-00475-5.
[2] Penz T, Schmitz-Esser S, Kelly SE, Cass BN, Müller A, et al. Comparative genomics suggests an independent origin of cytoplasmic incompatibility in Cardinium hertigii. PLoS Genet 2012;8:e1003012. doi: 10.1371/journal.pgen.1003012.
[3] Santos-Garcia D, Farnier P-A, Beitia F, Zchori-Fein E, Vavre F, et al. Complete genome sequence of ‘Candidatus Portiera aleyrodidarum’ BT-QVLC, an obligate symbiont that supplies amino acids and carotenoids to Bemisia tabaci. J Bacteriol 2012;194:6654–6655. doi: 10.1128/JB.01793-12.
[4] Showmaker KC, Walden KKO, Fields CJ, Lambert KN, Hudson ME. Genome sequence of the soybean cyst nematode (Heterodera glycines) endosymbiont ‘Candidatus Cardinium hertigii’ strain cHgTN10. Genome Announc;6. Epub ahead of print 1 June 2018. DOI: 10.1128/genomeA.00624-18. doi: 10.1128/genomeA.00624-18.
[5] Siozios S, Pilgrim J, Darby AC, Baylis M, Hurst GDD. The draft genome of strain cCpun from biting midges confirms insect Cardinium are not a monophyletic group and reveals a novel gene family expansion in a symbiont. PeerJ 2019;2019:e6448. doi: 10.7717/peerj.6448.
